# Supplementary material for: CONQUER: an interactive toolbox to understand functional consequences of GWAS hits
Source: NAR Genom Bioinform. 2020 Oct 27;2(4):lqaa085. doi: 10.1093/nargab/lqaa085 (PMC7671384; doi:10.1093/nargab/lqaa085)
Supplement: lqaa085_Supplemental_Files [file lqaa085_supplemental_files.zip]

Archive with 7 entries (7 files):
- Figure_S1.png
- Figure_S2.png
- Figure_S3.png
- Figure_S4.png
- Figure_S5.pdf
- Figure_S6.pdf
- List of Supplementary Files.docx
